# Supplementary material for: Calix[4]amido crown functionalized visible sensors for cyanide and iodide anions
Source: RSC Adv. 2021 Aug 4;11(43):26644–54. doi: 10.1039/d1ra03608d (PMC9037394; doi:10.1039/d1ra03608d)
Supplement: RA-011-D1RA03608D-s002 [file RA-011-D1RA03608D-s002.cif]

# Electronic Supplementary Material (ESI) for RSC Advances.
# This journal is © The Royal Society of Chemistry 2021

####################################################################### 
# 
# This file contains crystal structure data downloaded from the 
# Cambridge Structural Database (CSD) hosted by the Cambridge 
# Crystallographic Data Centre (CCDC).
# 
# Full information about CCDC data access policies and citation 
# guidelines are available at http://www.ccdc.cam.ac.uk/access/V1 
# 
# Audit and citation data items may have been added by the CCDC. 
# Please retain this information to preserve the provenance of 
# this file and to allow appropriate attribution of the data. 
# 
#######################################################################

data_9,10,11,12,13,14-Hexahydro-29,32-dihydroxy-28H-4,18-(methano[1,3]benzenomethano)-23,27-metheno-6H,22H-dibenzo[n,w][1,13,4,7,10]dioxatriazacyclotetracosine-7,15(8H,16H)-dione-N-benzyl
_database_code_depnum_ccdc_archive 'CCDC 1506051'
_audit_update_record             
;
2016-09-23 deposited with the CCDC.	2021-07-29 downloaded from the CCDC.
;
_audit_creation_method           SHELXL-2013
_chemical_name_common            ?
_chemical_melting_point          ?
_chemical_formula_moiety         ?
_chemical_formula_sum            'C46 H47 Cl3 N4 O10'
_chemical_formula_weight         922.23

loop_
_atom_type_symbol
_atom_type_description
_atom_type_scat_dispersion_real
_atom_type_scat_dispersion_imag
_atom_type_scat_source
C C 0.0033 0.0016 'International Tables Vol C Tables 4.2.6.8 and 6.1.1.4'
H H 0.0000 0.0000 'International Tables Vol C Tables 4.2.6.8 and 6.1.1.4'
N N 0.0061 0.0033 'International Tables Vol C Tables 4.2.6.8 and 6.1.1.4'
O O 0.0106 0.0060 'International Tables Vol C Tables 4.2.6.8 and 6.1.1.4'
Cl Cl 0.1484 0.1585 'International Tables Vol C Tables 4.2.6.8 and 6.1.1.4'

_space_group_crystal_system      monoclinic
_space_group_IT_number           14
_space_group_name_H-M_alt        'P 21/c'
_space_group_name_Hall           '-P 2ybc'

_shelx_space_group_comment       
;
The symmetry employed for this shelxl refinement is uniquely defined
by the following loop, which should always be used as a source of
symmetry information in preference to the above space-group names.
They are only intended as comments.
;

loop_
_space_group_symop_operation_xyz
'x, y, z'
'-x, y+1/2, -z+1/2'
'-x, -y, -z'
'x, -y-1/2, z-1/2'

_cell_length_a                   14.3406(8)
_cell_length_b                   17.5842(11)
_cell_length_c                   19.2583(11)
_cell_angle_alpha                90
_cell_angle_beta                 105.478(3)
_cell_angle_gamma                90
_cell_volume                     4680.2(5)
_cell_formula_units_Z            4
_cell_measurement_temperature    298(2)
_cell_measurement_reflns_used    1812
_cell_measurement_theta_min      2.44
_cell_measurement_theta_max      19.59

_exptl_crystal_description       block
_exptl_crystal_colour            colorless
_exptl_crystal_density_meas      ?
_exptl_crystal_density_method    'not measured'
_exptl_crystal_density_diffrn    1.309
_exptl_crystal_F_000             1928
_exptl_transmission_factor_min   ?
_exptl_transmission_factor_max   ?
_exptl_crystal_size_max          0.216
_exptl_crystal_size_mid          0.128
_exptl_crystal_size_min          0.113
_exptl_absorpt_coefficient_mu    0.256
_shelx_estimated_absorpt_T_min   ?
_shelx_estimated_absorpt_T_max   ?
_exptl_absorpt_correction_type   none
_exptl_absorpt_correction_T_min  ?
_exptl_absorpt_correction_T_max  ?
_exptl_absorpt_process_details   ?

_exptl_special_details           
;
 ?
;

_diffrn_ambient_temperature      298(2)
_diffrn_radiation_wavelength     0.71073
_diffrn_radiation_type           MoK\a
_diffrn_source                   'fine-focus sealed tube'
_diffrn_measurement_device_type  'CCD area detector'
_diffrn_measurement_method       'phi and omega scans'
_diffrn_detector_area_resol_mean ?
_diffrn_reflns_number            36229
_diffrn_reflns_av_unetI/netI     0.0357
_diffrn_reflns_av_R_equivalents  0.0333
_diffrn_reflns_limit_h_min       -16
_diffrn_reflns_limit_h_max       17
_diffrn_reflns_limit_k_min       -19
_diffrn_reflns_limit_k_max       20
_diffrn_reflns_limit_l_min       -22
_diffrn_reflns_limit_l_max       22
_diffrn_reflns_theta_min         1.595
_diffrn_reflns_theta_max         24.999
_diffrn_reflns_theta_full        25.242
_diffrn_measured_fraction_theta_max 0.998
_diffrn_measured_fraction_theta_full 0.969
_diffrn_reflns_Laue_measured_fraction_max 0.998
_diffrn_reflns_Laue_measured_fraction_full 0.969
_diffrn_reflns_point_group_measured_fraction_max 0.998
_diffrn_reflns_point_group_measured_fraction_full 0.969
_reflns_number_total             8217
_reflns_number_gt                5666
_reflns_threshold_expression     'I > 2\s(I)'
_reflns_Friedel_coverage         0.000
_reflns_Friedel_fraction_max     .
_reflns_Friedel_fraction_full    .

_reflns_special_details          
;
 Reflections were merged by SHELXL according to the crystal
 class for the calculation of statistics and refinement.
 
 _reflns_Friedel_fraction is defined as the number of unique
 Friedel pairs measured divided by the number that would be
 possible theoretically, ignoring centric projections and
 systematic absences.
;

_computing_data_collection       'Bruker SMART'
_computing_cell_refinement       'Bruker SMART'
_computing_data_reduction        'Bruker SAINT'
_computing_structure_solution    'SHELXL-2013 (Sheldrick, 2013)'
_computing_structure_refinement  'SHELXL-2013 (Sheldrick, 2013)'
_computing_molecular_graphics    'Bruker SHELXTL'
_computing_publication_material  'Bruker SHELXTL'

_refine_special_details          
;mixed
 ?
;
_refine_ls_structure_factor_coef Fsqd
_refine_ls_matrix_type           full
_refine_ls_weighting_scheme      calc
_refine_ls_weighting_details     
'w=1/[\s^2^(Fo^2^)+(0.1000P)^2^+0.1671P] where P=(Fo^2^+2Fc^2^)/3'
_atom_sites_solution_primary     direct
_atom_sites_solution_secondary   difmap
_atom_sites_solution_hydrogens   geom
_refine_ls_hydrogen_treatment    constr
_refine_ls_extinction_method     none
_refine_ls_extinction_coef       ?
_refine_ls_number_reflns         8200
_refine_ls_number_parameters     570
_refine_ls_number_restraints     0
_refine_ls_R_factor_all          0.1390
_refine_ls_R_factor_gt           0.0930
_refine_ls_wR_factor_ref         0.3244
_refine_ls_wR_factor_gt          0.2791
_refine_ls_goodness_of_fit_ref   1.925
_refine_ls_restrained_S_all      2.145
_refine_ls_shift/su_max          0.023
_refine_ls_shift/su_mean         0.006

loop_
_atom_site_label
_atom_site_type_symbol
_atom_site_fract_x
_atom_site_fract_y
_atom_site_fract_z
_atom_site_U_iso_or_equiv
_atom_site_adp_type
_atom_site_occupancy
_atom_site_site_symmetry_order
_atom_site_calc_flag
_atom_site_refinement_flags_posn
_atom_site_refinement_flags_adp
_atom_site_refinement_flags_occupancy
_atom_site_disorder_assembly
_atom_site_disorder_group
Cl1 Cl 0.5568(2) 0.25457(17) 0.41660(14) 0.1540(10) Uani 1 1 d . . . . .
Cl2 Cl 0.6002(2) 0.39862(16) 0.48209(15) 0.1593(11) Uani 1 1 d . . . . .
Cl3 Cl 0.41183(16) 0.3723(3) 0.39034(14) 0.2030(18) Uani 1 1 d . . . . .
O1 O 0.0422(2) 0.20790(16) 0.39124(12) 0.0398(7) Uani 1 1 d . . . . .
O2 O 0.1465(2) 0.29329(16) 0.30598(13) 0.0480(8) Uani 1 1 d . . . . .
H2 H 0.1374 0.2832 0.2631 0.072 Uiso 1 1 calc R U . . .
O3 O 0.0789(2) 0.24242(15) 0.16978(12) 0.0376(7) Uani 1 1 d . . . . .
O4 O -0.0534(2) 0.19058(19) 0.24786(14) 0.0503(8) Uani 1 1 d . . . . .
H4 H -0.0212 0.2264 0.2688 0.075 Uiso 1 1 calc R U . . .
O5 O 0.2195(2) 0.08101(19) 0.49339(16) 0.0595(9) Uani 1 1 d . . . . .
O6 O 0.1672(2) 0.07161(17) 0.11246(15) 0.0507(8) Uani 1 1 d . . . . .
O7 O 0.4227(4) -0.0820(3) 0.2283(3) 0.128(2) Uani 1 1 d . . . . .
N1 N 0.2074(3) 0.1447(2) 0.38856(18) 0.0481(10) Uani 1 1 d . . . . .
H1 H 0.1734 0.1759 0.3576 0.058 Uiso 1 1 calc R U . . .
N2 N 0.0725(3) 0.09249(19) 0.18801(17) 0.0418(9) Uani 1 1 d . . . . .
H2A H 0.0422 0.1267 0.2053 0.050 Uiso 1 1 calc R U . . .
N3 N 0.2354(3) 0.0114(2) 0.28567(18) 0.0466(10) Uani 1 1 d . . . . .
N4 N 0.3632(4) 0.0332(3) 0.2041(3) 0.0835(15) Uani 1 1 d . . . . .
H4A H 0.3186 0.0639 0.2089 0.100 Uiso 1 1 calc R U . . .
C1 C -0.0090(3) 0.2709(2) 0.40632(17) 0.0364(10) Uani 1 1 d . . . . .
C2 C -0.1086(3) 0.2641(3) 0.39123(19) 0.0404(11) Uani 1 1 d . . . . .
C3 C -0.1588(4) 0.3272(3) 0.4079(2) 0.0496(12) Uani 1 1 d . . . . .
H3 H -0.2259 0.3251 0.3986 0.060 Uiso 1 1 calc R U . . .
C4 C -0.1103(4) 0.3926(3) 0.4381(2) 0.0508(13) Uani 1 1 d . . . . .
H4B H -0.1443 0.4331 0.4506 0.061 Uiso 1 1 calc R U . . .
C5 C -0.0118(4) 0.3972(3) 0.4495(2) 0.0455(12) Uani 1 1 d . . . . .
H5 H 0.0198 0.4417 0.4686 0.055 Uiso 1 1 calc R U . . .
C6 C 0.0422(3) 0.3374(2) 0.43323(18) 0.0378(10) Uani 1 1 d . . . . .
C7 C 0.1495(3) 0.3470(3) 0.44249(19) 0.0440(11) Uani 1 1 d . . . . .
H7A H 0.1786 0.2975 0.4409 0.053 Uiso 1 1 calc R U . . .
H7B H 0.1787 0.3691 0.4895 0.053 Uiso 1 1 calc R U . . .
C8 C 0.1714(3) 0.3975(2) 0.3848(2) 0.0398(10) Uani 1 1 d . . . . .
C9 C 0.1964(3) 0.4728(3) 0.3992(2) 0.0532(12) Uani 1 1 d . . . . .
H9 H 0.2019 0.4923 0.4450 0.064 Uiso 1 1 calc R U . . .
C10 C 0.2133(4) 0.5194(3) 0.3461(3) 0.0620(14) Uani 1 1 d . . . . .
H10 H 0.2285 0.5704 0.3559 0.074 Uiso 1 1 calc R U . . .
C11 C 0.2077(3) 0.4909(3) 0.2792(3) 0.0525(12) Uani 1 1 d . . . . .
H11 H 0.2203 0.5227 0.2442 0.063 Uiso 1 1 calc R U . . .
C12 C 0.1835(3) 0.4158(3) 0.2622(2) 0.0422(10) Uani 1 1 d . . . . .
C13 C 0.1666(3) 0.3690(2) 0.3167(2) 0.0369(10) Uani 1 1 d . . . . .
C14 C 0.1790(3) 0.3852(3) 0.1874(2) 0.0460(11) Uani 1 1 d . . . . .
H14A H 0.2134 0.4197 0.1637 0.055 Uiso 1 1 calc R U . . .
H14B H 0.2116 0.3364 0.1922 0.055 Uiso 1 1 calc R U . . .
C15 C 0.0766(3) 0.3756(3) 0.1407(2) 0.0423(11) Uani 1 1 d . . . . .
C16 C 0.0252(4) 0.4356(3) 0.1021(2) 0.0524(13) Uani 1 1 d . . . . .
H16 H 0.0552 0.4827 0.1035 0.063 Uiso 1 1 calc R U . . .
C17 C -0.0691(4) 0.4274(3) 0.0615(2) 0.0572(14) Uani 1 1 d . . . . .
H17 H -0.1007 0.4683 0.0346 0.069 Uiso 1 1 calc R U . . .
C18 C -0.1166(4) 0.3600(3) 0.0604(2) 0.0505(12) Uani 1 1 d . . . . .
H18 H -0.1810 0.3560 0.0339 0.061 Uiso 1 1 calc R U . . .
C19 C -0.0699(3) 0.2969(2) 0.09845(18) 0.0412(11) Uani 1 1 d . . . . .
C20 C 0.0271(3) 0.3053(2) 0.13485(19) 0.0403(11) Uani 1 1 d . . . . .
C21 C -0.1247(3) 0.2246(3) 0.0998(2) 0.0478(12) Uani 1 1 d . . . . .
H21A H -0.0791 0.1829 0.1123 0.057 Uiso 1 1 calc R U . . .
H21B H -0.1662 0.2149 0.0519 0.057 Uiso 1 1 calc R U . . .
C22 C -0.1861(3) 0.2267(3) 0.1527(2) 0.0431(11) Uani 1 1 d . . . . .
C23 C -0.2848(4) 0.2443(3) 0.1287(3) 0.0564(13) Uani 1 1 d . . . . .
H23 H -0.3119 0.2553 0.0802 0.068 Uiso 1 1 calc R U . . .
C24 C -0.3422(4) 0.2458(3) 0.1757(3) 0.0645(15) Uani 1 1 d . . . . .
H24 H -0.4076 0.2574 0.1588 0.077 Uiso 1 1 calc R U . . .
C25 C -0.3039(4) 0.2304(3) 0.2463(3) 0.0580(13) Uani 1 1 d . . . . .
H25 H -0.3435 0.2321 0.2774 0.070 Uiso 1 1 calc R U . . .
C26 C -0.2064(3) 0.2119(3) 0.2737(2) 0.0451(11) Uani 1 1 d . . . . .
C27 C -0.1495(3) 0.2114(2) 0.2256(2) 0.0408(10) Uani 1 1 d . . . . .
C28 C -0.1634(3) 0.1965(3) 0.3539(2) 0.0465(11) Uani 1 1 d . . . . .
H28A H -0.2150 0.1841 0.3759 0.056 Uiso 1 1 calc R U . . .
H28B H -0.1202 0.1530 0.3598 0.056 Uiso 1 1 calc R U . . .
C29 C 0.0844(3) 0.1611(2) 0.4519(2) 0.0437(11) Uani 1 1 d . . . . .
H29A H 0.0392 0.1212 0.4555 0.052 Uiso 1 1 calc R U . . .
H29B H 0.0966 0.1915 0.4955 0.052 Uiso 1 1 calc R U . . .
C30 C 0.1771(3) 0.1259(2) 0.4464(2) 0.0426(11) Uani 1 1 d . . . . .
C31 C 0.2962(4) 0.1138(3) 0.3765(3) 0.0618(14) Uani 1 1 d . . . . .
H31A H 0.3483 0.1224 0.4197 0.074 Uiso 1 1 calc R U . . .
H31B H 0.3114 0.1425 0.3379 0.074 Uiso 1 1 calc R U . . .
C32 C 0.2951(4) 0.0306(3) 0.3578(2) 0.0602(14) Uani 1 1 d . . . . .
H32A H 0.3609 0.0143 0.3619 0.072 Uiso 1 1 calc R U . . .
H32B H 0.2717 0.0021 0.3929 0.072 Uiso 1 1 calc R U . . .
C33 C 0.1333(3) -0.0011(3) 0.2827(2) 0.0468(12) Uani 1 1 d . . . . .
H33A H 0.1160 0.0313 0.3181 0.056 Uiso 1 1 calc R U . . .
H33B H 0.1247 -0.0535 0.2955 0.056 Uiso 1 1 calc R U . . .
C34 C 0.0668(3) 0.0150(2) 0.2103(2) 0.0440(11) Uani 1 1 d . . . . .
H34A H 0.0825 -0.0186 0.1752 0.053 Uiso 1 1 calc R U . . .
H34B H 0.0008 0.0042 0.2114 0.053 Uiso 1 1 calc R U . . .
C35 C 0.1221(3) 0.1141(2) 0.14228(19) 0.0374(10) Uani 1 1 d . . . . .
C36 C 0.1224(3) 0.1967(2) 0.1250(2) 0.0428(11) Uani 1 1 d . . . . .
H36A H 0.1886 0.2132 0.1310 0.051 Uiso 1 1 calc R U . . .
H36B H 0.0875 0.2044 0.0749 0.051 Uiso 1 1 calc R U . . .
C37 C 0.2764(4) -0.0549(3) 0.2572(3) 0.0627(14) Uani 1 1 d . . . . .
H37A H 0.2264 -0.0776 0.2186 0.075 Uiso 1 1 calc R U . . .
H37B H 0.2960 -0.0926 0.2951 0.075 Uiso 1 1 calc R U . . .
C38 C 0.3611(4) -0.0358(3) 0.2294(3) 0.0656(15) Uani 1 1 d . . . . .
C39 C 0.4335(6) 0.0633(4) 0.1685(4) 0.099(2) Uani 1 1 d . . . . .
H39A H 0.4277 0.0360 0.1237 0.119 Uiso 1 1 calc R U . . .
H39B H 0.4984 0.0553 0.1991 0.119 Uiso 1 1 calc R U . . .
C40 C 0.4178(4) 0.1456(3) 0.1531(3) 0.0642(15) Uani 1 1 d . . . . .
C41 C 0.3921(4) 0.1712(4) 0.0836(3) 0.0766(17) Uani 1 1 d . . . . .
H41 H 0.3844 0.1368 0.0458 0.092 Uiso 1 1 calc R U . . .
C42 C 0.3775(5) 0.2475(5) 0.0693(5) 0.101(2) Uani 1 1 d . . . . .
H42 H 0.3633 0.2643 0.0218 0.121 Uiso 1 1 calc R U . . .
C43 C 0.3831(5) 0.2973(5) 0.1210(5) 0.100(2) Uani 1 1 d . . . . .
H43 H 0.3711 0.3484 0.1099 0.120 Uiso 1 1 calc R U . . .
C44 C 0.4061(5) 0.2744(5) 0.1896(5) 0.102(2) Uani 1 1 d . . . . .
H44 H 0.4102 0.3101 0.2259 0.122 Uiso 1 1 calc R U . . .
C45 C 0.4239(4) 0.1980(5) 0.2078(3) 0.0812(19) Uani 1 1 d . . . . .
H45 H 0.4396 0.1825 0.2557 0.097 Uiso 1 1 calc R U . . .
C46 C 0.5314(5) 0.3532(5) 0.4053(4) 0.109(3) Uani 1 1 d . . . . .
H46 H 0.5525 0.3712 0.3638 0.130 Uiso 1 1 calc R U . . .
O8W O 0.4223(8) 0.9052(5) 0.5009(5) 0.232(5) Uani 1 1 d . . . . .
O9W O 0.5181(6) 0.9494(6) 0.4557(6) 0.230(4) Uani 1 1 d . . . . .
O10W O 0.6062(8) 0.0354(6) 0.3685(5) 0.236(5) Uani 1 1 d . . . . .

loop_
_atom_site_aniso_label
_atom_site_aniso_U_11
_atom_site_aniso_U_22
_atom_site_aniso_U_33
_atom_site_aniso_U_23
_atom_site_aniso_U_13
_atom_site_aniso_U_12
Cl1 0.179(3) 0.150(3) 0.1232(18) 0.0133(15) 0.0238(17) -0.0132(19)
Cl2 0.163(2) 0.153(3) 0.1294(19) 0.0092(16) -0.0191(16) -0.0053(18)
Cl3 0.0742(15) 0.418(6) 0.1183(18) 0.067(2) 0.0290(12) 0.059(2)
O1 0.0561(19) 0.0385(18) 0.0270(12) -0.0008(11) 0.0152(11) 0.0101(14)
O2 0.080(2) 0.0340(19) 0.0317(14) -0.0022(12) 0.0173(14) -0.0067(16)
O3 0.0590(19) 0.0305(17) 0.0271(12) 0.0032(11) 0.0180(12) 0.0112(14)
O4 0.049(2) 0.069(2) 0.0329(14) -0.0089(14) 0.0124(13) 0.0061(17)
O5 0.072(2) 0.051(2) 0.0484(17) 0.0091(15) 0.0029(15) 0.0143(18)
O6 0.073(2) 0.041(2) 0.0447(15) -0.0003(13) 0.0279(15) 0.0118(17)
O7 0.149(5) 0.107(4) 0.169(5) 0.051(4) 0.113(4) 0.073(4)
N1 0.055(2) 0.049(3) 0.0434(19) -0.0030(16) 0.0192(16) 0.009(2)
N2 0.058(2) 0.033(2) 0.0375(17) 0.0029(14) 0.0187(16) 0.0081(18)
N3 0.055(3) 0.043(2) 0.0454(19) -0.0024(16) 0.0190(17) 0.0078(19)
N4 0.073(3) 0.077(4) 0.115(4) 0.028(3) 0.051(3) 0.025(3)
C1 0.057(3) 0.035(3) 0.0214(16) 0.0021(16) 0.0168(16) 0.014(2)
C2 0.052(3) 0.046(3) 0.0288(18) 0.0052(17) 0.0200(18) 0.007(2)
C3 0.057(3) 0.057(3) 0.041(2) 0.011(2) 0.024(2) 0.013(3)
C4 0.076(4) 0.044(3) 0.040(2) 0.006(2) 0.028(2) 0.023(3)
C5 0.070(3) 0.038(3) 0.0306(19) -0.0031(17) 0.0168(19) 0.004(2)
C6 0.052(3) 0.041(3) 0.0219(16) 0.0011(16) 0.0119(16) 0.011(2)
C7 0.058(3) 0.045(3) 0.0261(18) -0.0046(17) 0.0057(17) 0.006(2)
C8 0.040(3) 0.036(3) 0.042(2) -0.0040(18) 0.0085(17) 0.001(2)
C9 0.056(3) 0.048(3) 0.054(3) -0.013(2) 0.011(2) -0.003(2)
C10 0.070(4) 0.038(3) 0.072(3) -0.012(2) 0.008(3) -0.007(3)
C11 0.057(3) 0.036(3) 0.065(3) 0.006(2) 0.017(2) -0.004(2)
C12 0.043(3) 0.037(3) 0.050(2) 0.0020(19) 0.0183(19) 0.003(2)
C13 0.043(3) 0.028(3) 0.038(2) 0.0008(16) 0.0085(17) -0.0022(19)
C14 0.062(3) 0.036(3) 0.049(2) 0.0056(19) 0.030(2) 0.000(2)
C15 0.067(3) 0.037(3) 0.0315(19) 0.0049(17) 0.028(2) 0.009(2)
C16 0.088(4) 0.035(3) 0.045(2) 0.010(2) 0.037(3) 0.010(3)
C17 0.083(4) 0.053(4) 0.039(2) 0.018(2) 0.023(2) 0.035(3)
C18 0.063(3) 0.054(3) 0.034(2) 0.005(2) 0.0122(19) 0.019(3)
C19 0.059(3) 0.042(3) 0.0248(18) -0.0025(17) 0.0158(18) 0.007(2)
C20 0.063(3) 0.036(3) 0.0267(18) 0.0018(16) 0.0206(18) 0.011(2)
C21 0.057(3) 0.052(3) 0.0278(18) -0.0077(18) 0.0011(17) 0.006(2)
C22 0.049(3) 0.042(3) 0.036(2) -0.0069(18) 0.0076(18) -0.005(2)
C23 0.056(3) 0.054(3) 0.051(3) -0.004(2) 0.000(2) -0.005(3)
C24 0.041(3) 0.076(4) 0.073(3) 0.002(3) 0.009(2) -0.004(3)
C25 0.046(3) 0.063(4) 0.069(3) -0.003(3) 0.023(2) -0.008(3)
C26 0.048(3) 0.042(3) 0.048(2) -0.0070(19) 0.019(2) -0.009(2)
C27 0.038(3) 0.041(3) 0.043(2) -0.0084(18) 0.0085(18) 0.001(2)
C28 0.052(3) 0.046(3) 0.049(2) 0.002(2) 0.027(2) -0.006(2)
C29 0.069(3) 0.034(3) 0.0321(19) 0.0071(17) 0.0213(19) 0.014(2)
C30 0.057(3) 0.032(3) 0.037(2) -0.0065(18) 0.0083(19) -0.002(2)
C31 0.048(3) 0.069(4) 0.070(3) -0.020(3) 0.019(2) 0.001(3)
C32 0.056(3) 0.069(4) 0.054(3) -0.003(2) 0.013(2) 0.024(3)
C33 0.067(3) 0.035(3) 0.045(2) 0.0047(19) 0.027(2) 0.001(2)
C34 0.055(3) 0.036(3) 0.043(2) -0.0010(18) 0.0173(19) -0.004(2)
C35 0.050(3) 0.035(3) 0.0275(18) -0.0007(16) 0.0107(17) 0.007(2)
C36 0.064(3) 0.034(3) 0.036(2) 0.0018(17) 0.0227(19) 0.009(2)
C37 0.085(4) 0.048(3) 0.064(3) -0.002(2) 0.035(3) 0.020(3)
C38 0.085(4) 0.060(4) 0.061(3) 0.009(3) 0.036(3) 0.030(3)
C39 0.109(6) 0.093(6) 0.117(5) 0.024(4) 0.068(5) 0.029(4)
C40 0.057(3) 0.070(4) 0.072(3) 0.006(3) 0.030(3) 0.007(3)
C41 0.072(4) 0.084(5) 0.072(4) 0.010(3) 0.016(3) -0.004(4)
C42 0.072(5) 0.126(8) 0.099(5) 0.044(5) 0.014(4) 0.003(5)
C43 0.078(5) 0.099(7) 0.125(7) 0.020(5) 0.030(5) 0.012(4)
C44 0.069(5) 0.088(6) 0.156(8) -0.046(6) 0.042(5) -0.009(4)
C45 0.060(4) 0.115(6) 0.070(3) -0.008(4) 0.019(3) 0.006(4)
C46 0.087(5) 0.144(8) 0.095(5) 0.039(5) 0.023(4) 0.002(5)
O8W 0.258(11) 0.137(7) 0.229(10) -0.009(6) -0.060(8) 0.075(7)
O9W 0.142(7) 0.253(11) 0.236(9) 0.046(8) -0.051(6) 0.065(7)
O10W 0.303(12) 0.247(10) 0.162(7) 0.084(7) 0.070(7) 0.121(9)

_geom_special_details            
;
 All esds (except the esd in the dihedral angle between two l.s. planes)
 are estimated using the full covariance matrix.  The cell esds are taken
 into account individually in the estimation of esds in distances, angles
 and torsion angles; correlations between esds in cell parameters are only
 used when they are defined by crystal symmetry.  An approximate (isotropic)
 treatment of cell esds is used for estimating esds involving l.s. planes.
;

loop_
_geom_bond_atom_site_label_1
_geom_bond_atom_site_label_2
_geom_bond_distance
_geom_bond_site_symmetry_2
_geom_bond_publ_flag
Cl1 C46 1.774(9) . ?
Cl2 C46 1.737(8) . ?
Cl3 C46 1.694(8) . ?
O1 C1 1.402(5) . ?
O1 C29 1.426(5) . ?
O2 C13 1.365(5) . ?
O2 H2 0.8200 . ?
O3 C20 1.400(5) . ?
O3 C36 1.438(4) . ?
O4 C27 1.379(5) . ?
O4 H4 0.8204 . ?
O5 C30 1.232(5) . ?
O6 C35 1.226(5) . ?
O7 C38 1.204(6) . ?
N1 C30 1.341(5) . ?
N1 C31 1.459(6) . ?
N1 H1 0.8600 . ?
N2 C35 1.327(5) . ?
N2 C34 1.438(5) . ?
N2 H2A 0.8600 . ?
N3 C32 1.463(6) . ?
N3 C33 1.467(6) . ?
N3 C37 1.476(6) . ?
N4 C38 1.312(7) . ?
N4 C39 1.461(8) . ?
N4 H4A 0.8600 . ?
C1 C2 1.384(6) . ?
C1 C6 1.403(6) . ?
C2 C3 1.406(6) . ?
C2 C28 1.500(6) . ?
C3 C4 1.389(7) . ?
C3 H3 0.9300 . ?
C4 C5 1.373(7) . ?
C4 H4B 0.9300 . ?
C5 C6 1.390(6) . ?
C5 H5 0.9300 . ?
C6 C7 1.512(6) . ?
C7 C8 1.519(6) . ?
C7 H7A 0.9700 . ?
C7 H7B 0.9700 . ?
C8 C9 1.381(6) . ?
C8 C13 1.388(5) . ?
C9 C10 1.382(7) . ?
C9 H9 0.9300 . ?
C10 C11 1.364(7) . ?
C10 H10 0.9300 . ?
C11 C12 1.383(6) . ?
C11 H11 0.9300 . ?
C12 C13 1.405(6) . ?
C12 C14 1.522(6) . ?
C14 C15 1.513(7) . ?
C14 H14A 0.9700 . ?
C14 H14B 0.9700 . ?
C15 C16 1.384(6) . ?
C15 C20 1.415(6) . ?
C16 C17 1.377(7) . ?
C16 H16 0.9300 . ?
C17 C18 1.365(7) . ?
C17 H17 0.9300 . ?
C18 C19 1.398(6) . ?
C18 H18 0.9300 . ?
C19 C20 1.388(6) . ?
C19 C21 1.499(7) . ?
C21 C22 1.515(6) . ?
C21 H21A 0.9700 . ?
C21 H21B 0.9700 . ?
C22 C27 1.386(6) . ?
C22 C23 1.401(6) . ?
C23 C24 1.377(7) . ?
C23 H23 0.9300 . ?
C24 C25 1.351(7) . ?
C24 H24 0.9300 . ?
C25 C26 1.395(7) . ?
C25 H25 0.9300 . ?
C26 C27 1.388(6) . ?
C26 C28 1.528(6) . ?
C28 H28A 0.9700 . ?
C28 H28B 0.9700 . ?
C29 C30 1.496(6) . ?
C29 H29A 0.9700 . ?
C29 H29B 0.9700 . ?
C31 C32 1.507(7) . ?
C31 H31A 0.9700 . ?
C31 H31B 0.9700 . ?
C32 H32A 0.9700 . ?
C32 H32B 0.9700 . ?
C33 C34 1.491(6) . ?
C33 H33A 0.9700 . ?
C33 H33B 0.9700 . ?
C34 H34A 0.9700 . ?
C34 H34B 0.9700 . ?
C35 C36 1.490(6) . ?
C36 H36A 0.9700 . ?
C36 H36B 0.9700 . ?
C37 C38 1.491(8) . ?
C37 H37A 0.9700 . ?
C37 H37B 0.9700 . ?
C39 C40 1.482(9) . ?
C39 H39A 0.9700 . ?
C39 H39B 0.9700 . ?
C40 C41 1.366(8) . ?
C40 C45 1.384(8) . ?
C41 C42 1.375(10) . ?
C41 H41 0.9300 . ?
C42 C43 1.312(11) . ?
C42 H42 0.9300 . ?
C43 C44 1.335(11) . ?
C43 H43 0.9300 . ?
C44 C45 1.395(10) . ?
C44 H44 0.9300 . ?
C45 H45 0.9300 . ?
C46 H46 0.9800 . ?

loop_
_geom_angle_atom_site_label_1
_geom_angle_atom_site_label_2
_geom_angle_atom_site_label_3
_geom_angle
_geom_angle_site_symmetry_1
_geom_angle_site_symmetry_3
_geom_angle_publ_flag
C1 O1 C29 114.7(3) . . ?
C13 O2 H2 109.5 . . ?
C20 O3 C36 114.4(3) . . ?
C27 O4 H4 109.5 . . ?
C30 N1 C31 122.0(4) . . ?
C30 N1 H1 119.0 . . ?
C31 N1 H1 119.0 . . ?
C35 N2 C34 123.6(3) . . ?
C35 N2 H2A 118.2 . . ?
C34 N2 H2A 118.2 . . ?
C32 N3 C33 113.3(3) . . ?
C32 N3 C37 110.2(4) . . ?
C33 N3 C37 111.1(4) . . ?
C38 N4 C39 126.6(5) . . ?
C38 N4 H4A 116.7 . . ?
C39 N4 H4A 116.7 . . ?
C2 C1 O1 117.1(4) . . ?
C2 C1 C6 123.9(4) . . ?
O1 C1 C6 118.9(4) . . ?
C1 C2 C3 116.6(4) . . ?
C1 C2 C28 123.3(4) . . ?
C3 C2 C28 120.0(4) . . ?
C4 C3 C2 121.2(4) . . ?
C4 C3 H3 119.4 . . ?
C2 C3 H3 119.4 . . ?
C5 C4 C3 119.6(4) . . ?
C5 C4 H4B 120.2 . . ?
C3 C4 H4B 120.2 . . ?
C4 C5 C6 122.1(4) . . ?
C4 C5 H5 119.0 . . ?
C6 C5 H5 119.0 . . ?
C5 C6 C1 116.5(4) . . ?
C5 C6 C7 119.9(4) . . ?
C1 C6 C7 123.6(4) . . ?
C6 C7 C8 112.4(3) . . ?
C6 C7 H7A 109.1 . . ?
C8 C7 H7A 109.1 . . ?
C6 C7 H7B 109.1 . . ?
C8 C7 H7B 109.1 . . ?
H7A C7 H7B 107.8 . . ?
C9 C8 C13 118.8(4) . . ?
C9 C8 C7 120.4(4) . . ?
C13 C8 C7 120.8(4) . . ?
C8 C9 C10 120.4(4) . . ?
C8 C9 H9 119.8 . . ?
C10 C9 H9 119.8 . . ?
C11 C10 C9 120.2(5) . . ?
C11 C10 H10 119.9 . . ?
C9 C10 H10 119.9 . . ?
C10 C11 C12 121.5(5) . . ?
C10 C11 H11 119.2 . . ?
C12 C11 H11 119.2 . . ?
C11 C12 C13 117.7(4) . . ?
C11 C12 C14 120.4(4) . . ?
C13 C12 C14 121.8(4) . . ?
O2 C13 C8 116.7(3) . . ?
O2 C13 C12 122.0(4) . . ?
C8 C13 C12 121.2(4) . . ?
C15 C14 C12 113.1(3) . . ?
C15 C14 H14A 109.0 . . ?
C12 C14 H14A 109.0 . . ?
C15 C14 H14B 109.0 . . ?
C12 C14 H14B 109.0 . . ?
H14A C14 H14B 107.8 . . ?
C16 C15 C20 116.1(4) . . ?
C16 C15 C14 121.8(4) . . ?
C20 C15 C14 122.1(4) . . ?
C17 C16 C15 121.7(5) . . ?
C17 C16 H16 119.2 . . ?
C15 C16 H16 119.1 . . ?
C18 C17 C16 120.8(4) . . ?
C18 C17 H17 119.6 . . ?
C16 C17 H17 119.6 . . ?
C17 C18 C19 120.8(5) . . ?
C17 C18 H18 119.6 . . ?
C19 C18 H18 119.6 . . ?
C20 C19 C18 117.2(4) . . ?
C20 C19 C21 122.7(4) . . ?
C18 C19 C21 120.1(4) . . ?
C19 C20 O3 119.4(4) . . ?
C19 C20 C15 123.1(4) . . ?
O3 C20 C15 117.4(4) . . ?
C19 C21 C22 113.1(3) . . ?
C19 C21 H21A 109.0 . . ?
C22 C21 H21A 109.0 . . ?
C19 C21 H21B 109.0 . . ?
C22 C21 H21B 109.0 . . ?
H21A C21 H21B 107.8 . . ?
C27 C22 C23 117.0(4) . . ?
C27 C22 C21 123.0(4) . . ?
C23 C22 C21 120.0(4) . . ?
C24 C23 C22 121.0(4) . . ?
C24 C23 H23 119.5 . . ?
C22 C23 H23 119.5 . . ?
C25 C24 C23 120.3(5) . . ?
C25 C24 H24 119.8 . . ?
C23 C24 H24 119.8 . . ?
C24 C25 C26 121.6(5) . . ?
C24 C25 H25 119.2 . . ?
C26 C25 H25 119.2 . . ?
C27 C26 C25 117.3(4) . . ?
C27 C26 C28 121.5(4) . . ?
C25 C26 C28 121.1(4) . . ?
O4 C27 C22 116.3(4) . . ?
O4 C27 C26 120.7(4) . . ?
C22 C27 C26 122.8(4) . . ?
C2 C28 C26 111.2(3) . . ?
C2 C28 H28A 109.4 . . ?
C26 C28 H28A 109.4 . . ?
C2 C28 H28B 109.4 . . ?
C26 C28 H28B 109.4 . . ?
H28A C28 H28B 108.0 . . ?
O1 C29 C30 111.8(3) . . ?
O1 C29 H29A 109.2 . . ?
C30 C29 H29A 109.2 . . ?
O1 C29 H29B 109.3 . . ?
C30 C29 H29B 109.3 . . ?
H29A C29 H29B 107.9 . . ?
O5 C30 N1 124.2(4) . . ?
O5 C30 C29 119.2(4) . . ?
N1 C30 C29 116.6(4) . . ?
N1 C31 C32 116.4(4) . . ?
N1 C31 H31A 108.2 . . ?
C32 C31 H31A 108.2 . . ?
N1 C31 H31B 108.2 . . ?
C32 C31 H31B 108.2 . . ?
H31A C31 H31B 107.3 . . ?
N3 C32 C31 114.7(4) . . ?
N3 C32 H32A 108.6 . . ?
C31 C32 H32A 108.6 . . ?
N3 C32 H32B 108.6 . . ?
C31 C32 H32B 108.6 . . ?
H32A C32 H32B 107.6 . . ?
N3 C33 C34 113.0(3) . . ?
N3 C33 H33A 109.0 . . ?
C34 C33 H33A 109.0 . . ?
N3 C33 H33B 109.0 . . ?
C34 C33 H33B 109.0 . . ?
H33A C33 H33B 107.8 . . ?
N2 C34 C33 112.7(4) . . ?
N2 C34 H34A 109.1 . . ?
C33 C34 H34A 109.1 . . ?
N2 C34 H34B 109.1 . . ?
C33 C34 H34B 109.0 . . ?
H34A C34 H34B 107.8 . . ?
O6 C35 N2 125.4(4) . . ?
O6 C35 C36 117.1(4) . . ?
N2 C35 C36 117.5(3) . . ?
O3 C36 C35 112.6(3) . . ?
O3 C36 H36A 109.1 . . ?
C35 C36 H36A 109.1 . . ?
O3 C36 H36B 109.1 . . ?
C35 C36 H36B 109.1 . . ?
H36A C36 H36B 107.8 . . ?
N3 C37 C38 113.5(4) . . ?
N3 C37 H37A 108.9 . . ?
C38 C37 H37A 108.9 . . ?
N3 C37 H37B 108.9 . . ?
C38 C37 H37B 108.9 . . ?
H37A C37 H37B 107.7 . . ?
O7 C38 N4 121.9(6) . . ?
O7 C38 C37 121.8(5) . . ?
N4 C38 C37 116.3(5) . . ?
N4 C39 C40 111.1(5) . . ?
N4 C39 H39A 109.4 . . ?
C40 C39 H39A 109.4 . . ?
N4 C39 H39B 109.4 . . ?
C40 C39 H39B 109.4 . . ?
H39A C39 H39B 108.0 . . ?
C41 C40 C45 118.1(6) . . ?
C41 C40 C39 120.3(6) . . ?
C45 C40 C39 121.5(6) . . ?
C40 C41 C42 120.4(7) . . ?
C40 C41 H41 119.8 . . ?
C42 C41 H41 119.8 . . ?
C43 C42 C41 121.5(7) . . ?
C43 C42 H42 119.2 . . ?
C41 C42 H42 119.2 . . ?
C42 C43 C44 119.9(8) . . ?
C42 C43 H43 120.0 . . ?
C44 C43 H43 120.1 . . ?
C43 C44 C45 121.3(7) . . ?
C43 C44 H44 119.3 . . ?
C45 C44 H44 119.4 . . ?
C40 C45 C44 118.7(6) . . ?
C40 C45 H45 120.7 . . ?
C44 C45 H45 120.7 . . ?
Cl3 C46 Cl2 112.0(5) . . ?
Cl3 C46 Cl1 112.3(5) . . ?
Cl2 C46 Cl1 107.1(4) . . ?
Cl3 C46 H46 108.5 . . ?
Cl2 C46 H46 108.5 . . ?
Cl1 C46 H46 108.5 . . ?

loop_
_geom_torsion_atom_site_label_1
_geom_torsion_atom_site_label_2
_geom_torsion_atom_site_label_3
_geom_torsion_atom_site_label_4
_geom_torsion
_geom_torsion_site_symmetry_1
_geom_torsion_site_symmetry_2
_geom_torsion_site_symmetry_3
_geom_torsion_site_symmetry_4
_geom_torsion_publ_flag
C29 O1 C1 C2 -98.5(4) . . . . ?
C29 O1 C1 C6 83.5(4) . . . . ?
O1 C1 C2 C3 178.8(3) . . . . ?
C6 C1 C2 C3 -3.4(5) . . . . ?
O1 C1 C2 C28 -5.8(5) . . . . ?
C6 C1 C2 C28 172.0(3) . . . . ?
C1 C2 C3 C4 -0.1(5) . . . . ?
C28 C2 C3 C4 -175.7(3) . . . . ?
C2 C3 C4 C5 2.5(6) . . . . ?
C3 C4 C5 C6 -1.6(6) . . . . ?
C4 C5 C6 C1 -1.7(5) . . . . ?
C4 C5 C6 C7 176.3(3) . . . . ?
C2 C1 C6 C5 4.3(5) . . . . ?
O1 C1 C6 C5 -177.9(3) . . . . ?
C2 C1 C6 C7 -173.6(3) . . . . ?
O1 C1 C6 C7 4.2(5) . . . . ?
C5 C6 C7 C8 -73.2(4) . . . . ?
C1 C6 C7 C8 104.6(4) . . . . ?
C6 C7 C8 C9 100.1(5) . . . . ?
C6 C7 C8 C13 -79.9(5) . . . . ?
C13 C8 C9 C10 2.1(7) . . . . ?
C7 C8 C9 C10 -177.9(4) . . . . ?
C8 C9 C10 C11 -1.6(8) . . . . ?
C9 C10 C11 C12 1.1(8) . . . . ?
C10 C11 C12 C13 -1.2(7) . . . . ?
C10 C11 C12 C14 -179.3(5) . . . . ?
C9 C8 C13 O2 176.7(4) . . . . ?
C7 C8 C13 O2 -3.3(6) . . . . ?
C9 C8 C13 C12 -2.2(6) . . . . ?
C7 C8 C13 C12 177.8(4) . . . . ?
C11 C12 C13 O2 -177.1(4) . . . . ?
C14 C12 C13 O2 0.9(7) . . . . ?
C11 C12 C13 C8 1.7(6) . . . . ?
C14 C12 C13 C8 179.8(4) . . . . ?
C11 C12 C14 C15 -103.9(5) . . . . ?
C13 C12 C14 C15 78.1(5) . . . . ?
C12 C14 C15 C16 83.7(5) . . . . ?
C12 C14 C15 C20 -95.1(5) . . . . ?
C20 C15 C16 C17 1.2(6) . . . . ?
C14 C15 C16 C17 -177.7(4) . . . . ?
C15 C16 C17 C18 2.6(6) . . . . ?
C16 C17 C18 C19 -2.0(6) . . . . ?
C17 C18 C19 C20 -2.3(6) . . . . ?
C17 C18 C19 C21 176.7(4) . . . . ?
C18 C19 C20 O3 -175.7(3) . . . . ?
C21 C19 C20 O3 5.2(5) . . . . ?
C18 C19 C20 C15 6.4(5) . . . . ?
C21 C19 C20 C15 -172.7(3) . . . . ?
C36 O3 C20 C19 87.9(4) . . . . ?
C36 O3 C20 C15 -94.1(4) . . . . ?
C16 C15 C20 C19 -5.8(5) . . . . ?
C14 C15 C20 C19 173.1(3) . . . . ?
C16 C15 C20 O3 176.3(3) . . . . ?
C14 C15 C20 O3 -4.9(5) . . . . ?
C20 C19 C21 C22 99.6(5) . . . . ?
C18 C19 C21 C22 -79.4(4) . . . . ?
C19 C21 C22 C27 -83.2(5) . . . . ?
C19 C21 C22 C23 97.0(5) . . . . ?
C27 C22 C23 C24 -0.4(7) . . . . ?
C21 C22 C23 C24 179.3(5) . . . . ?
C22 C23 C24 C25 0.3(8) . . . . ?
C23 C24 C25 C26 -0.6(8) . . . . ?
C24 C25 C26 C27 1.1(7) . . . . ?
C24 C25 C26 C28 178.5(5) . . . . ?
C23 C22 C27 O4 177.1(4) . . . . ?
C21 C22 C27 O4 -2.7(6) . . . . ?
C23 C22 C27 C26 1.0(7) . . . . ?
C21 C22 C27 C26 -178.8(4) . . . . ?
C25 C26 C27 O4 -177.2(4) . . . . ?
C28 C26 C27 O4 5.4(6) . . . . ?
C25 C26 C27 C22 -1.3(7) . . . . ?
C28 C26 C27 C22 -178.7(4) . . . . ?
C1 C2 C28 C26 -98.4(5) . . . . ?
C3 C2 C28 C26 76.9(5) . . . . ?
C27 C26 C28 C2 76.2(5) . . . . ?
C25 C26 C28 C2 -101.1(5) . . . . ?
C1 O1 C29 C30 -147.4(4) . . . . ?
C31 N1 C30 O5 -1.1(7) . . . . ?
C31 N1 C30 C29 -179.5(4) . . . . ?
O1 C29 C30 O5 -176.6(4) . . . . ?
O1 C29 C30 N1 2.0(5) . . . . ?
C30 N1 C31 C32 69.8(6) . . . . ?
C33 N3 C32 C31 -85.6(5) . . . . ?
C37 N3 C32 C31 149.2(4) . . . . ?
N1 C31 C32 N3 71.1(6) . . . . ?
C32 N3 C33 C34 153.3(4) . . . . ?
C37 N3 C33 C34 -82.0(5) . . . . ?
C35 N2 C34 C33 100.4(5) . . . . ?
N3 C33 C34 N2 -60.5(5) . . . . ?
C34 N2 C35 O6 1.5(6) . . . . ?
C34 N2 C35 C36 -179.2(4) . . . . ?
C20 O3 C36 C35 -144.6(4) . . . . ?
O6 C35 C36 O3 -172.1(4) . . . . ?
N2 C35 C36 O3 8.6(5) . . . . ?
C32 N3 C37 C38 -78.3(5) . . . . ?
C33 N3 C37 C38 155.3(4) . . . . ?
C39 N4 C38 O7 3.5(11) . . . . ?
C39 N4 C38 C37 -174.3(6) . . . . ?
N3 C37 C38 O7 153.2(6) . . . . ?
N3 C37 C38 N4 -28.9(7) . . . . ?
C38 N4 C39 C40 -174.9(6) . . . . ?
N4 C39 C40 C41 -116.4(6) . . . . ?
N4 C39 C40 C45 60.4(9) . . . . ?
C45 C40 C41 C42 3.1(9) . . . . ?
C39 C40 C41 C42 180.0(6) . . . . ?
C40 C41 C42 C43 -3.3(11) . . . . ?
C41 C42 C43 C44 1.9(12) . . . . ?
C42 C43 C44 C45 -0.4(11) . . . . ?
C41 C40 C45 C44 -1.6(9) . . . . ?
C39 C40 C45 C44 -178.5(6) . . . . ?
C43 C44 C45 C40 0.3(10) . . . . ?

_refine_diff_density_max         0.475
_refine_diff_density_min         -0.789
_refine_diff_density_rms         0.217

_shelxl_version_number           2013-3

_shelx_res_file                  
;
TITL E76_18_7_16_0m in P2(1)/c
CELL 0.71073 14.3406 17.5842 19.2583 90.000 105.478 90.000
ZERR 2 0.0008 0.0011 0.0011 0.000 0.003 0.000
LATT 1
SYMM -x, y+1/2, -z+1/2
SFAC C  H  N  O  Cl
UNIT 90  2  8  14  6
OMIT -1 50
L.S. 4
ACTA
BOND $H
FMAP 2
PLAN 5
HTAB
CONF
TEMP 23.000
WGHT    0.100000    0.167116
FVAR       0.09702
MOLE 1
CL1   5    0.556809    0.254571    0.416595    11.00000    0.17947    0.14995 =
         0.12315    0.01329    0.02375   -0.01319
CL2   5    0.600161    0.398624    0.482087    11.00000    0.16254    0.15263 =
         0.12938    0.00924   -0.01906   -0.00526
CL3   5    0.411831    0.372257    0.390340    11.00000    0.07422    0.41842 =
         0.11833    0.06736    0.02904    0.05933
O1    4    0.042175    0.207898    0.391241    11.00000    0.05608    0.03854 =
         0.02699   -0.00078    0.01520    0.01013
O2    4    0.146536    0.293294    0.305978    11.00000    0.07958    0.03398 =
         0.03175   -0.00218    0.01733   -0.00673
AFIX 147
H2    2    0.137376    0.283213    0.263109    11.00000   -1.50000
AFIX   0
O3    4    0.078930    0.242416    0.169778    11.00000    0.05897    0.03051 =
         0.02714    0.00325    0.01797    0.01116
O4    4   -0.053375    0.190581    0.247856    11.00000    0.04948    0.06931 =
         0.03289   -0.00895    0.01238    0.00614
AFIX 147
H4    2   -0.021237    0.226399    0.268786    11.00000   -1.50000
AFIX   0
O5    4    0.219525    0.081007    0.493393    11.00000    0.07166    0.05086 =
         0.04840    0.00914    0.00289    0.01432
O6    4    0.167194    0.071614    0.112462    11.00000    0.07345    0.04091 =
         0.04468   -0.00032    0.02794    0.01181
MOLE 4
O7    4    0.422734   -0.081971    0.228316    11.00000    0.14912    0.10684 =
         0.16917    0.05113    0.11340    0.07345
MOLE 1
N1    3    0.207380    0.144694    0.388562    11.00000    0.05542    0.04902 =
         0.04337   -0.00302    0.01922    0.00906
AFIX  43
H1    2    0.173382    0.175905    0.357584    11.00000   -1.20000
AFIX   0
N2    3    0.072532    0.092490    0.188011    11.00000    0.05813    0.03328 =
         0.03746    0.00294    0.01866    0.00808
AFIX  43
H2A   2    0.042156    0.126723    0.205255    11.00000   -1.20000
AFIX   0
N3    3    0.235407    0.011388    0.285673    11.00000    0.05492    0.04275 =
         0.04536   -0.00245    0.01896    0.00783
N4    3    0.363170    0.033230    0.204080    11.00000    0.07310    0.07674 =
         0.11547    0.02772    0.05089    0.02452
AFIX  43
H4A   2    0.318643    0.063926    0.208926    11.00000   -1.20000
AFIX   0
C1    1   -0.008992    0.270926    0.406321    11.00000    0.05656    0.03499 =
         0.02143    0.00209    0.01677    0.01421
C2    1   -0.108556    0.264115    0.391231    11.00000    0.05192    0.04578 =
         0.02877    0.00524    0.01999    0.00734
C3    1   -0.158849    0.327192    0.407930    11.00000    0.05715    0.05736 =
         0.04060    0.01094    0.02382    0.01337
AFIX  43
H3    2   -0.225859    0.325077    0.398585    11.00000   -1.20000
AFIX   0
C4    1   -0.110293    0.392607    0.438126    11.00000    0.07559    0.04407 =
         0.04010    0.00611    0.02826    0.02293
AFIX  43
H4B   2   -0.144332    0.433078    0.450591    11.00000   -1.20000
AFIX   0
C5    1   -0.011783    0.397191    0.449469    11.00000    0.06954    0.03841 =
         0.03056   -0.00311    0.01679    0.00369
AFIX  43
H5    2    0.019824    0.441704    0.468619    11.00000   -1.20000
AFIX   0
C6    1    0.042171    0.337390    0.433226    11.00000    0.05192    0.04083 =
         0.02188    0.00114    0.01192    0.01068
C7    1    0.149549    0.347047    0.442492    11.00000    0.05775    0.04501 =
         0.02609   -0.00459    0.00572    0.00588
AFIX  23
H7A   2    0.178561    0.297473    0.440873    11.00000   -1.20000
H7B   2    0.178737    0.369059    0.489453    11.00000   -1.20000
AFIX   0
C8    1    0.171391    0.397503    0.384760    11.00000    0.04013    0.03588 =
         0.04189   -0.00397    0.00853    0.00099
C9    1    0.196402    0.472832    0.399238    11.00000    0.05572    0.04790 =
         0.05365   -0.01324    0.01074   -0.00261
AFIX  43
H9    2    0.201919    0.492328    0.445050    11.00000   -1.20000
AFIX   0
C10   1    0.213289    0.519435    0.346067    11.00000    0.07033    0.03779 =
         0.07180   -0.01196    0.00821   -0.00654
AFIX  43
H10   2    0.228538    0.570403    0.355915    11.00000   -1.20000
AFIX   0
C11   1    0.207658    0.490899    0.279186    11.00000    0.05654    0.03626 =
         0.06539    0.00604    0.01734   -0.00438
AFIX  43
H11   2    0.220334    0.522723    0.244222    11.00000   -1.20000
AFIX   0
C12   1    0.183546    0.415774    0.262189    11.00000    0.04305    0.03692 =
         0.05009    0.00199    0.01829    0.00334
C13   1    0.166646    0.368952    0.316683    11.00000    0.04309    0.02805 =
         0.03811    0.00081    0.00851   -0.00222
C14   1    0.178952    0.385203    0.187438    11.00000    0.06185    0.03624 =
         0.04872    0.00561    0.03030    0.00012
AFIX  23
H14A  2    0.213375    0.419741    0.163747    11.00000   -1.20000
H14B  2    0.211604    0.336409    0.192216    11.00000   -1.20000
AFIX   0
C15   1    0.076555    0.375589    0.140677    11.00000    0.06680    0.03734 =
         0.03149    0.00489    0.02812    0.00945
C16   1    0.025238    0.435607    0.102066    11.00000    0.08819    0.03466 =
         0.04501    0.01012    0.03651    0.00964
AFIX  43
H16   2    0.055236    0.482694    0.103544    11.00000   -1.20000
AFIX   0
C17   1   -0.069056    0.427395    0.061535    11.00000    0.08327    0.05254 =
         0.03944    0.01767    0.02280    0.03508
AFIX  43
H17   2   -0.100698    0.468254    0.034643    11.00000   -1.20000
AFIX   0
C18   1   -0.116645    0.359989    0.060357    11.00000    0.06339    0.05370 =
         0.03403    0.00534    0.01223    0.01932
AFIX  43
H18   2   -0.180969    0.355956    0.033880    11.00000   -1.20000
AFIX   0
C19   1   -0.069913    0.296943    0.098449    11.00000    0.05939    0.04210 =
         0.02482   -0.00250    0.01579    0.00684
C20   1    0.027072    0.305301    0.134852    11.00000    0.06319    0.03589 =
         0.02669    0.00180    0.02062    0.01078
C21   1   -0.124696    0.224607    0.099777    11.00000    0.05744    0.05224 =
         0.02778   -0.00771    0.00108    0.00616
AFIX  23
H21A  2   -0.079083    0.182855    0.112320    11.00000   -1.20000
H21B  2   -0.166193    0.214875    0.051893    11.00000   -1.20000
AFIX   0
C22   1   -0.186094    0.226670    0.152740    11.00000    0.04904    0.04153 =
         0.03638   -0.00686    0.00756   -0.00461
C23   1   -0.284769    0.244347    0.128690    11.00000    0.05584    0.05402 =
         0.05100   -0.00427   -0.00026   -0.00523
AFIX  43
H23   2   -0.311905    0.255276    0.080249    11.00000   -1.20000
AFIX   0
C24   1   -0.342157    0.245772    0.175749    11.00000    0.04070    0.07557 =
         0.07345    0.00217    0.00874   -0.00377
AFIX  43
H24   2   -0.407573    0.257411    0.158839    11.00000   -1.20000
AFIX   0
C25   1   -0.303890    0.230350    0.246328    11.00000    0.04649    0.06324 =
         0.06857   -0.00302    0.02270   -0.00796
AFIX  43
H25   2   -0.343522    0.232058    0.277449    11.00000   -1.20000
AFIX   0
C26   1   -0.206369    0.211924    0.273660    11.00000    0.04833    0.04228 =
         0.04828   -0.00700    0.01909   -0.00925
C27   1   -0.149480    0.211370    0.225566    11.00000    0.03775    0.04069 =
         0.04262   -0.00845    0.00845    0.00062
C28   1   -0.163359    0.196453    0.353897    11.00000    0.05151    0.04633 =
         0.04947    0.00231    0.02685   -0.00610
AFIX  23
H28A  2   -0.214966    0.184094    0.375860    11.00000   -1.20000
H28B  2   -0.120225    0.153033    0.359827    11.00000   -1.20000
AFIX   0
C29   1    0.084384    0.161073    0.451943    11.00000    0.06923    0.03419 =
         0.03212    0.00712    0.02131    0.01361
AFIX  23
H29A  2    0.039154    0.121190    0.455493    11.00000   -1.20000
H29B  2    0.096639    0.191472    0.495477    11.00000   -1.20000
AFIX   0
C30   1    0.177114    0.125883    0.446442    11.00000    0.05678    0.03173 =
         0.03702   -0.00651    0.00835   -0.00224
C31   1    0.296205    0.113836    0.376540    11.00000    0.04818    0.06877 =
         0.07040   -0.01951    0.01928    0.00102
AFIX  23
H31A  2    0.348315    0.122351    0.419729    11.00000   -1.20000
H31B  2    0.311363    0.142526    0.337930    11.00000   -1.20000
AFIX   0
C32   1    0.295063    0.030570    0.357795    11.00000    0.05591    0.06901 =
         0.05437   -0.00251    0.01259    0.02398
AFIX  23
H32A  2    0.360942    0.014315    0.361861    11.00000   -1.20000
H32B  2    0.271685    0.002067    0.392875    11.00000   -1.20000
AFIX   0
C33   1    0.133309   -0.001103    0.282728    11.00000    0.06690    0.03478 =
         0.04534    0.00473    0.02669    0.00080
AFIX  23
H33A  2    0.115975    0.031283    0.318113    11.00000   -1.20000
H33B  2    0.124745   -0.053495    0.295543    11.00000   -1.20000
AFIX   0
C34   1    0.066766    0.014998    0.210335    11.00000    0.05526    0.03567 =
         0.04343   -0.00100    0.01726   -0.00382
AFIX  23
H34A  2    0.082539   -0.018635    0.175185    11.00000   -1.20000
H34B  2    0.000850    0.004188    0.211442    11.00000   -1.20000
AFIX   0
C35   1    0.122130    0.114094    0.142277    11.00000    0.05018    0.03458 =
         0.02749   -0.00074    0.01070    0.00715
C36   1    0.122390    0.196659    0.124977    11.00000    0.06374    0.03414 =
         0.03586    0.00180    0.02272    0.00931
AFIX  23
H36A  2    0.188591    0.213242    0.131017    11.00000   -1.20000
H36B  2    0.087480    0.204362    0.074914    11.00000   -1.20000
AFIX   0
C37   1    0.276378   -0.054933    0.257200    11.00000    0.08504    0.04841 =
         0.06367   -0.00164    0.03538    0.02007
AFIX  23
H37A  2    0.226405   -0.077581    0.218579    11.00000   -1.20000
H37B  2    0.296026   -0.092550    0.295139    11.00000   -1.20000
AFIX   0
C38   1    0.361102   -0.035818    0.229409    11.00000    0.08483    0.06002 =
         0.06129    0.00943    0.03592    0.03010
C39   1    0.433465    0.063259    0.168470    11.00000    0.10857    0.09285 =
         0.11683    0.02384    0.06789    0.02939
AFIX  23
H39A  2    0.427701    0.036002    0.123730    11.00000   -1.20000
H39B  2    0.498365    0.055287    0.199109    11.00000   -1.20000
AFIX   0
C40   1    0.417777    0.145568    0.153085    11.00000    0.05737    0.07038 =
         0.07199    0.00613    0.02981    0.00696
C41   1    0.392057    0.171188    0.083595    11.00000    0.07212    0.08439 =
         0.07152    0.00991    0.01603   -0.00355
AFIX  43
H41   2    0.384365    0.136814    0.045783    11.00000   -1.20000
AFIX   0
C42   1    0.377481    0.247512    0.069255    11.00000    0.07154    0.12641 =
         0.09903    0.04417    0.01427    0.00337
AFIX  43
H42   2    0.363320    0.264267    0.021779    11.00000   -1.20000
AFIX   0
C43   1    0.383084    0.297275    0.120999    11.00000    0.07833    0.09905 =
         0.12513    0.01967    0.02995    0.01161
AFIX  43
H43   2    0.371061    0.348432    0.109909    11.00000   -1.20000
AFIX   0
C44   1    0.406058    0.274384    0.189567    11.00000    0.06860    0.08821 =
         0.15587   -0.04605    0.04165   -0.00937
AFIX  43
H44   2    0.410242    0.310075    0.225909    11.00000   -1.20000
AFIX   0
C45   1    0.423910    0.197976    0.207766    11.00000    0.06034    0.11454 =
         0.06985   -0.00776    0.01943    0.00553
AFIX  43
H45   2    0.439619    0.182546    0.255681    11.00000   -1.20000
AFIX   0
C46   1    0.531351    0.353246    0.405347    11.00000    0.08663    0.14364 =
         0.09529    0.03853    0.02336    0.00214
AFIX  13
H46   2    0.552507    0.371224    0.363840    11.00000   -1.20000
AFIX   0
O8W   4    0.422250    0.905170    0.500925    11.00000    0.25849    0.13667 =
         0.22851   -0.00933   -0.06042    0.07533
O9W   4    0.518090    0.949392    0.455710    11.00000    0.14209    0.25297 =
         0.23560    0.04629   -0.05079    0.06474
O10W  4    0.606203    0.035386    0.368479    11.00000    0.30334    0.24712 =
         0.16160    0.08415    0.07001    0.12118
HKLF 4 1 1 0 0 0 1 0 0 0 1

REM  E76_18_7_16_0m in P2(1)/c
REM R1 =  0.0930 for    5666 Fo > 4sig(Fo)  and  0.1390 for all    8200 data
REM    570 parameters refined using      0 restraints

END

WGHT      0.2000      0.0000

REM Instructions for potential hydrogen bonds
HTAB O2 O3
HTAB O4 O1
HTAB O4 O2
HTAB N1 O2
HTAB N2 O4
HTAB N4 O6
HTAB C32 O5
HTAB C33 N1
EQIV $1 -x+1, y+1/2, -z+1/2
HTAB C46 O7_$1

REM Highest difference peak  2.008,  deepest hole -0.789,  1-sigma level  0.217
Q1    1   0.7217  0.0412  0.4051  11.00000  0.05    2.01
Q2    1   0.6082  0.0235  0.4430  11.00000  0.05    1.24
Q3    1   0.5843  0.0476  0.3761  11.00000  0.05    0.72
Q4    1   0.6449  0.0462  0.3443  11.00000  0.05    0.72
Q5    1   0.5511 -0.0212  0.3568  11.00000  0.05    0.70
;
_shelx_res_checksum              90178
